# Supplementary material for: The Effect of Surface Oxygen Coverage on the Oxygen Evolution Reaction over a CoFeNiCr High-Entropy Alloy
Source: Nanomaterials (Basel). 2024 Jun 19;14(12):1058. doi: 10.3390/nano14121058 (PMC11206725; doi:10.3390/nano14121058)
Supplement: Supplementary file 1 [file nanomaterials-14-01058-s001.zip]

Archive with 1 entries (1 files):
- nanomaterials-3046854-supplementary.pdf
